# Supplementary material for: Characterization of Cecal Smooth Muscle Contraction in Laying Hens
Source: Vet Sci. 2021 May 26;8(6):91. doi: 10.3390/vetsci8060091 (PMC8226868; doi:10.3390/vetsci8060091)
Supplement: Supplementary file 1 [file vetsci-08-00091-s001.zip]

Archive with 1 entries (1 files):
- vetsci-1211669-supplementary.xlsx
