# Supplementary material for: Characterization of Cecal Smooth Muscle Contraction in Laying Hens
Source: Vet Sci. 2021 May 26;8(6):91. doi: 10.3390/vetsci8060091 (PMC8226868; doi:10.3390/vetsci8060091)
Supplement: Supplementary file 1 [file vetsci-08-00091-s001.zip › vetsci-1211669-supplementary.xlsx]

## Sheet: Table S1
	Table S1 All measurement data obtained through the experiments
				Physiological contraction			Ca free buffer			K enriched buffer			Carbachol			Carbachol + Atropin			Nitroprusside			Isoprenaline			Verapamil
	Experiment No.	Animal No.	Line	Ø Amplitude (mN)	Frequency (n/2 min)	AUC (mN * 2 min-1)	Ø Amplitude (mN)	Frequency (n/2 min)	AUC (mN * 2 min-1)	Ø Amplitude (mN)	Frequency (n/2 min)	AUC (mN * 2 min-1)	Ø Amplitude (mN)	Frequency (n/2 min)	AUC (mN * 2 min-1)	Ø Amplitude (mN)	Frequency (n/2 min)	AUC (mN * 2 min-1)	Ø Amplitude (mN)	Frequency (n/2 min)	AUC (mN * 2 min-1)	Ø Amplitude (mN)	Frequency (n/2 min)	AUC (mN * 2 min-1)	Ø Amplitude (mN)	Frequency (n/2 min)	AUC (mN * 2 min-1)
	28	1	LSL	41.9	7.33	1227	25	2	137.692	49.4	2.33	3928.5	94.4286	1	8060.64				18.9048	5	553.333	0	0	20	28.4615	6	638.462
	29	2	LSL	66.1	5.67	1863.8	6.66667	0.388889	6.66667	96.9	1	3775.1	100.833	1	9239.58	25.1412	8.5	1421.44	6.66667	1	30				26.5625	2.66667	368.75
	30	3	LSL	56.3	5	2561.9	13.7469	2	273.173	96.5	1	7346	86.1111	1	6967.78				11.85	4	340	1.66667	3	42	38.075	2.5	787.75
	31	4	LB	59.548	6	2485.28	58.5714	2	672.5				12.7493	1	1321.7				3.31536	3	60.6038				67.3214	6	1679.64
	32	5	LSL	53.8664	9	2827.78	51.6667	2	1880	185.2	1	20963.3	72.963	8	3946.67	15.1852	6	848.095	37.1481	9	1966.33	5	0	4	27.6107	8	1393.75
	33	6	LB	212.5	2	7387.5	0	0	1312.5	117.5	1	10022.5							77.5	3	1177.5				0	0	2.5
	35	7	LB	29.9071	4.5	841.971													13.2381	6	1095.71	0	1	44.8
	37	8	LB	19.9481	7.5	815.543				7.79032	2.5	312.153							13.7625	1	36.4583	0.625	0	33.6
	38	9	LB	15.0761	10.6	652.066				19.3362	2.33333	1252.37	35.2208	3.5	2180.76	3.09524	4	117.286	4.92297	6	191.05	0.654762	0.5	30.7	2.38462	3.33333	148.53
	39	10	LB	10.6362	6	330.578	8.96557	1	147.292	47.3573	1	3631.33	56.0925	1	3696.8				1.66667	0.333333	66.6103	7.45588	1	127.95	1.96557	3	53.2656
	40	11	LB	22.8424	4.8	598.378				47.4873	1	3956.24	51.3672	1	3842.19	19.9609	4	617.312	0.176471	0.5	66.4522	0	0.5	82.45	16.0561	4	255.128
			N	11	11	11	7	7	7	9	9	9	8	8	8	4	4	4	11	11	11	8	8	8	9	9	9
			n	36	36	36	13	13	13	28	28	28	17	17	17	6	6	6	17	17	17	12	12	12	19	19	19
			Ø	53.5113	6.21818	1962.89	23.5167	1.34127	632.832	74.1635	1.46259	6131.94	63.7207	2.1875	4907.01	15.8456	5.625	751.032	17.1956	3.5303	507.641	1.92529	0.75	48.1875	23.1597	3.94444	591.975
			SEM	16.937	0.703589	604.34	8.68441	0.329437	268.208	18.5135	0.231863	2093.83	10.797	0.88609	1006.86	4.71126	1.068	270.551	6.79479	0.838113	192.871	0.986818	0.353553	13.9203	7.16846	0.794464	199.443
